# Supplementary material for: OfWRKY33 binds to the promoter of key linalool synthase gene OfTPS7 to stimulate linalool synthesis in Osmanthus fragrans flowers
Source: Hortic Res. 2025 Jun 16;12(9):uhaf155. doi: 10.1093/hr/uhaf155 (PMC12373639; doi:10.1093/hr/uhaf155)
Supplement: Web_Material_uhaf155 [file web_material_uhaf155.zip]

Archive with 15 entries (15 files):
- Suplemental Figure 9.jpg
- Supplemental Figure11.jpg
- Supplemental Figure 1.jpg
- Supplemental Figure 2.jpg
- Supplemental Figure 3.jpg
- Supplemental Figure 4.jpg
- Supplemental Figure 5.jpg
- Supplemental Figure 6.tif
- Supplemental Figure 7.jpg
- Supplemental Figure 8.jpg
- Supplemental Figure 12.jpg
- Supplemental Figure 13.jpg
- Supplemental Figure 14.jpg
- Supplemental Figure  10.jpg
- Supplemental tables.xls
