# Supplementary material for: OfWRKY33 binds to the promoter of key linalool synthase gene OfTPS7 to stimulate linalool synthesis in Osmanthus fragrans flowers
Source: Hortic Res. 2025 Jun 16;12(9):uhaf155. doi: 10.1093/hr/uhaf155 (PMC12373639; doi:10.1093/hr/uhaf155)
Supplement: Web_Material_uhaf155 [file web_material_uhaf155.zip › Supplemental tables.xls]

## Sheet: Supplementary Table 1 
Supplementary Table 1 OAVs of dominant terpenoids in O. fragrans flowers
Code	English name	Odor characteristic	Threshold	Content	OAV average
1	β-Ionone	Violet aroma, woody aroma	7e-06	366.77	5.23957e+07
2	Linalool	Floral aroma	0.00022	428.38	1.94718e+06
3	γ-Decalactone	Peach aroma	0.0011	139.89	127173
4	Dihydro-β-ionone	Violet aroma, woody aroma	0.001	41.94	41940
5	Geraniol	Floral aroma	0.0066	1.45	219.697
6	β-Myrcene	Sweet aroma	0.0012	5.93	4941.67
7	α-Ionone	Violet aroma, woody aroma	0.00378	9.34	2470.9
8	Hexanal	Grass aroma、fruit aroma	0.005	2.99	598
9	cis-Linalool oxide (furanoid)	Floral aroma	0.1	27.76	277.6
10	trans-Linalool oxide (furanoid)	Floral aroma	0.19	24.68	129.895
11	2-Hexenal	Grass aroma	0.03	14.91	497
12	Decanal	Resin aroma、Floral aroma、orange aroma	0.003	0.15	50
13	Hexanol	Light aroma	0.0056	0.15	26.7857
14	δ-Decalactone	Milk aroma、Peach aroma	0.066	3.9	59.0909
15	3-Carene	Resin aroma	0.77	0.25	0.324675

## Sheet: Supplementaryary Table 2
Supplementaryary Table 2 Statistics of the O. fragrans genome assembly and annotation
Type	Value
Genome size (Mb)	726.605
Contig number	267
Contig N50 (Mb)	18.83
Number of superscaffold chromosomes	23
Assembled superscaffold chromosomes size (Mb）	692.68
Assembled superscaffold chromosomes	52
contigs
Assembled BUSCOs	0.982
Heterozygosity	0.0123
Number of genes	45370
Average gene length（bp）	4917.61
BUSCOs in annotation	0.975

## Sheet: Supplementary Table 3
Supplementary Table 3 Statistics of the O. fragrans transcriptome profiles for four different blossoming stages
Samples	Clean base(bp)	Length	Q20(%)	Q30(%)	GC (%)	Mapped (%)
S1-1	10231713600	150	97.3	92.8	43.4	0.9463
S1-2	8484787500	150;150	97.6;97.7	93.6;93.5	43.3;43.3	0.9463
S1-3	9916072500	150;150	97.7;97.9	93.8;94.1	43.6;43.6	0.9492
S2-1	8113380600	150;150	97.4;97.4	93.0;92.9	43.5;43.5	0.9498
S2-2	9888843000	150;150	97.6;97.6	93.5;93.3	43.4;43.5	0.9536
S2-3	9719210400	150;150	97.5;97.6	93.3;93.2	43.4;43.4	0.9532
S3-1	10609933200	150;150	97.4;97.4	93.0;92.9	43.4;43.5	0.9484
S3-2	10396179900	150;150	97.5;97.6	93.3;93.2	43.5;43.5	0.952
S3-3	9187830600	150;150	97.5;97.6	93.3;93.2	43.4;43.5	0.9518
S4-1	9625623600	150;150	97.4;97.4	93.0;93.0	43.6;43.6	0.945
S4-2	10873224300	150;150	97.6;97.7	93.4;93.5	43.6;43.7	0.9486
S4-3	9515659200	150;150	97.5;97.8	93.4;93.9	43.7;43.7	0.9487

## Sheet: Supplementary Table 4
Supplementary Table 4 Basic information of OfTPSs in O. fragrans BYYG
Name	Gene ID	ORF (bp)	AA	Pl	Mw	AI	II	GRAVY	Localization
					(kDa)
OfTPS6	rna-Ofr37708.1	1752	584	5.2	67.335	95.04	54.22	-0.263	Chloroplast
OfTPS7	rna-Ofr37003.2	1677	559	5.55	64.6	95.58	46	-0.298	Chloroplast
OfTPS8	rna-Ofr02803.1	1680	560	4.87	65.126	92.11	46.24	-0.243	Chloroplast
OfTPS9	rna-Ofr02804.1	1680	560	4.92	65.097	92.11	45.95	-0.243	Chloroplast
OfTPS10	rna-Ofr21984.1	1668	556	5.71	64.108	94.52	47.26	-0.208	Chloroplast
OfTPS11	rna-Ofr22493.1	1668	556	6.24	64.66	92.94	45.86	-0.266	Chloroplast
OfTPS12	rna-Ofr22559.1	1680	560	5.6	64.101	89	37.46	-0.313	Chloroplast
OfTPS13	rna-Ofr22566.1	1713	571	5.41	65.7	86.93	40.58	-0.362	Chloroplast
OfTPS14	rna-Ofr23022.1	1185	395	7.03	45.75	92.01	30.84	-0.111	Chloroplast
OfTPS15	rna-Ofr23026.1	1272	424	5.85	48.94	96.57	38.16	-0.091	Chloroplast
OfTPS16	rna-Ofr23031.1	780	260	4.89	29.53	103.13	49.35	-0.097	Chloroplast
OfTPS17	rna-Ofr23181.1	2049	683	5.61	79.7	92.35	45.31	-0.267	Chloroplast
OfTPS18	rna-Ofr34887.1	1647	549	5.23	63.53	98.01	52.31	-0.228	Chloroplast
OfTPS19	rna-Ofr35235.1	1779	593	5.63	68.77	93.41	48.56	-0.269	Chloroplast
OfTPS20	rna-Ofr02243.1	1770	590	5.84	67.98	93.72	40.81	-0.305	Chloroplast
OfTPS21	rna-Ofr39492.1	1665	555	5.05	64.4	89.08	36.94	-0.298	Chloroplast
OfTPS22	rna-Ofr41732.1	1683	561	5.3	64.43	90.7	43.65	-0.27	Chloroplast
OfTPS23	rna-Ofr06854.1	1623	541	5.21	63.95	91.02	43.78	-0.349	Chloroplast
OfTPS24	rna-Ofr06858.1	1653	551	5.73	64.63	90.42	42.68	-0.366	Chloroplast
OfTPS25	rna-Ofr10786.1	1845	615	5.02	71.706	93.37	39	-0.164	Chloroplast
OfTPS26	rna-Ofr18433.1	1656	552	5.03	64.13	92.05	40.28	-0.26	Chloroplast
OfTPS27	rna-Ofr20264.1	1626	542	5.07	63.18	95.16	39.38	-0.318	Chloroplast
OfTPS28	rna-Ofr20268.1	1626	542	5.07	63.29	95.34	38.08	-0.318	Chloroplast
OfTPS29	rna-Ofr20728.1	1527	509	5.26	58.35	94.11	52.08	-0.243	Chloroplast
OfTPS30	rna-Ofr44057.1	1758	586	5.47	67.97	92.87	48.44	-0.59	Chloroplast

## Sheet: Supplementary Table 5
Supplementary Data Table 5 CDS, Protein and Promoter Sequences of OfTPSs in 20 cultivars.
Gene	CDS	Protein	Promoter
OfTPS1	>1 ATGGAGTGTACGATGAGGAGTATTTCCTTGTTTTTCACAGTCATCTAATGGTATTTCAGGAACTGCAAGAAGTCCATTTCAATTGCCGATAAACCATCGATTTTCATCAGGTCGACGTGATTTCATTTGCAAGTCGTTGCCGGTGTCATCGCCTAGTGTAACGCCATTGATTCCTACTGAAAATGATGCTCTGTTTAATTATATACGCCAACCTGTGATAGTTACTCCCGAAGTCGATGAGGGCGCGAAGCACAGAGAATTGCTCGAAAAAACTCGACGAGAACTACAAAGAAGTACAAAACAAGTTGAGACGCTAAAACTTATAGACAAACTCCAACGATTAGGAATTGCGTATTATTTTGAGGATGATATCAATGCAATACTGGATCGATTCTC…	>1 MECTMRSISLFFTVIWYFRNCKKSISIADKPSIFIRSTFHLQVVAGVIACNAIDSYKCSVLYTPTCDSYSRSRGREAQRIARKNSTRTTKKYKTSDAKTYRQTPTIRNCVLFGYQCNTGSILLLARSFHNSLMLPLAPRLQNFCLSIHGKEQEIQRTFGSRHHRLIELIRSIVHGSKRRRNIVRGQGIYNSPTVDASVGSATSSTSWFCLRAPEAPPDGVRSALHRICYRKTRSSPFGTGKIRLQSPVTTPNGIDNIKMVETIGACEAELCPGQTLGMLFMDCGTSSRTQILLQNTGDHSHSIGNYFHIWQNGGTCSFHSNSKMGSIGNSSTIHENMLHGIIQYYQNLLQNPQGVWILCASLPIHVDRYDGVYGRGELVWWTWTKFGGIYREWCFN…	>1 GCATATACATAACAGAAATTGAATCGTTTAATCTAAAAGTACAAATTGTTAAAATATGTACATAAACGTATAGAGTTTTATATGTGTTGACCCCAAAAAATGTTGTCAATAGATGTCGATATCGGACTCGTGACACGTGGATGAATTCCGACGAGACGATCGGAAACGGTGATAGGAAATGACGAGTCCGAAATACCAACGGATGATTATCGTGTCATACAAGTTGTAGTTTATCGATGGTATTTGTCTCTTCTATCTTAGACAAGATTTGTAATTTGACAATATATGTAAGAGTAAGATGATTGATATTCTCTAGGAAATAAGCGTATTTCGTATTGCAAAAAGTTCTAACATAAGCTCCTTCGAATATCAAGTTAAGCATCATTAATAATATTA…
OfTPS2	>1 ATGGCACTTACCACCCTACTCATACCCCTTGGTTCCTCTTTCATTCAAAACCTCCCCAAACAAATCGTGACAAAAGCTATTGGTAACACCGAACGAAGGTGGGGAATACATTGTGTTGCCCATGAACGAACTAACAATTTGAGTACATATCAACAGTCTAGTTATTATAAGCCGAGTTCTTGGACTCATGAGTTCGTAATGTCTCTCAAGGATGATAGTGAGAAGAAAGTTCCAAAGGAGAGTAGCATAATGAAGTTAGAGGAGGCAGTGAAGTACATGCTTGCCAATGAAGGTAAGGAGCCATTGGATATACTTCAATTAATTGATGAAATTCAACGTCTAGGCTTGGGATACCGTTTCAGAGAGAGCACAAAATGTGCGCTCGACAGAATTATA…	>1 MALTTLLIPLGSSFIQNLPKQIVTKAIGNTERRWGIHCVAHERTNNLSTYQQSSYYKPSSWTHEFVMSLKDDSEKKVPKESSIMKLEEAVKYMLANEGKEPLDILQLIDEIQRLGLGYRFRESTKCALDRIIRSGKVTKKTGHSIHACALYFTLLRQHGYEISADIFENFKDHNGNFKGCLAQDIPGMLRLYEASRVAYNGENILDEAREFTTMNLKEMLGKIDMKMGARVRHALEIPFQRRMQRLEARWNIEAYTKNDEANQLLLKLAKLDFNMVQSMLQRDLQQVSCWWKDVGLANKLYFARDRLMESFFWSVGMVFEPQFSECRKGLTKVAKLITIIDDVYDVYGSLEELEQFTDAVDRWDINALQHLPGCMKICFLALYNTVNNMAYDVLKE…	>1 AAATCCTGGGTCCGCCACTGGGTATACTGTAGGACATTCTGTGCCAAAGTAGATATGCAAGCCCTTCTGTGTCGACTGCTAGGATAATAGGATCTATGTGCCTAGGTCGGCACCTTCACCTTGTCATGGGCCACATCTTAAGATTTTGTTTTACATTTCTTTGTCAATACTATCTTTGCATTCATGTCTTATATGATAGAACTAATTTATTGAATTGGTTTTTGTATTTAGTCTTTTTTCAGTACTGCGGATGCAATTTTTATATGCGTATATAAATATTTTGAGTTACATTTAATTATTTTTATAGTTGTAAATTATTTTCTTTTATAGAAGTAATTTTCTTTTGTTTAAGATGAGTGTAAGAAAGGATCTGTGATTGTTGATTTGGTATTCATT…
OfTPS6	>1 ATGGAGTGTACAATGAGGAGTATTTCCTTGTTTTCACAGTCATCTAATGGTATTTCAGGAACTGCAAGAAGTCCTTTTCAATTGTCGATAAACCATCGATTTTCATCAGGTCGACGTGATTTCATTTGCAAGTCGTTGCCGGTGTCATCGCCTAGTGCAACGCCATTGATTCCTACTGAAAATGATGCTCTGTTTAATTATATACGCCAACCTGTGATAGTTACTCCCGAAGTCGATGAGGGCGCGAAGCACAGAGAATTGCTCGAAAAAACTCGACGAGAACTACAAAGAAGTACAAAACAAGTTGAGACGCTAAAACTTATAGACAAACTCCAACGATTAGGAATTGCGTATTATTTTGAGGATGATATCAATGCAACACTGGATCGATTCTCT…	>1 MECTMRSISLFSQSSNGISGTARSPFQLSINHRFSSGRRDFICKSLPVSSPSATPLIPTENDALFNYIRQPVIVTPEVDEGAKHRELLEKTRRELQRSTKQVETLKLIDKLQRLGIAYYFEDDINATLDRFSDCLPNEDLFTTALCFRLLRDNGYKTDSDVLLKFMEKNKKFKEHLAQDTIGLLSLYEASYMGANGEEILSEAKEFTEIHLRQSMPRLALQLRRQVGSALELPRHLRMARLEARRYIEEYATESEHDPALLELARLDYNKVQLQHQMELTEISRWWKQLGLVEKLSFARDRPLECFLWTVGLLPEPKYSSCRIELAKTIAILLVIDDIFDTYGKMEELVLFTEAIQRWDLDELETLPPYMRICYMALYNTTNEICYKILKEYGFCV…	>1 ATATTGAAGTTGTAAAATGTATAAACTAACCAGTTTAAAAGAACTGTCAACTAAAAGGTGGGTTGGGGAGGTGGGGTGGACTGAGTAAAAGGTGTAAAAACTACTTAACTAAAAGAGTGGTAAAACTACTAAAAAAAGAAAAAAAACCGTTAACTTTATTTAAGATAAGAGTTAACAATTTTTTTTTATTTTTTATTTTTTTTAATAGAAAAATTAACTGTTAAAGATACCTTTTGTTTCCGTTTGCTTACTATAAGTTAAAAAAAAAAAAATGTTAACTTTGTTTAAAATAGTGAAATGTCGGACAAACTAAGGGTAAAAATACTTTTACGTAAAAAGAGAGAAGAAAAGTTGGTGTGTAAAAAGTAATTTTATTAAAGTGCATTTATTTTTTGA…
OfTPS7	>1 ATGGCAGTTTGCAATTTTGTTCCACAATTTCCAAGCCCTTGTCCTAATTTTCTAACCAACATTGCAGAAATTGGAAAGACTAAATTGTTTTCTCGTATTGCGGGTAAAACTACTTGTGCGAAATGGAGAATCGACAAAAATCTTATAGCAACAACTAACCTCTCCATACAACGTGAATACCAGATTGGACACAGTTTTATGGATGAATTTGATATTGTACATAAACGGAAACTGGAGAATATTAAGCAATTACTTTTGGAATCAAAAGAAGAAGATCCAATAGAAAGTTTAATTTTAATCAATGCCATCCAGAGGCTAGCAATCGACCACCATTTTCAAGAGGAGATTGAAACAATTCTTCGGGGACATTATGTCGCAACCAGCATTTCTGTGTTT…	>1 MAVCNFVPQFPSPCPNFLTNIAEIGKTKLFSRIAGKTTCAKWRIDKNLIATTNLSIQREYQIGHSFMDEFDIVHKRKLENIKQLLLESKEEDPIESLILINAIQRLAIDHHFQEEIETILRGHYVATSISVFGFYSLRDVSLLFRLLRQEGYPVLADVFHNFKGKDGKFKGHLRRDVRGLMELYEASQLNLQGEDILDEAAKYTSQILSERLPELDSEIVSHTLMYPYHKSVARLTANFHLKKSFEGINKCEKPLKELASLDFCMVQRIYQQELLQISTWWEELGLAKELKLARGQPTKWYIWSLAAMTDPSLSEQRIDLTKSIAFIYYIDDIFDLYGKPDELTLFTEAINRWEHAAIENLPEYMKICCKALINTTNEIGYKIYREHGYNPIDYLR…	>1 AGTTTGCTTGGCGTTTCTTATCTGCAGATTCTCTATGGGCAAGGTTTTTTAGAGCTAAATACTCTAAACATGGGTTTTTGGATATAGCTAATTTAAGCAATTCCGGGACTCGATTCTGGAGGTCAGTGAAAAATTGTCTGCCTGAGGTGATTGAACACAGCCAATGGAAGATTAGGGATGGATCTTGCTCGTTCTGGTTTGATAAATGGATTGGGGAGGGCCCCCTATGTGCACAAGTAGCGCATGTTGTAGAACCAACACTCAAAATCAAGGAAATTTGTTTAGATAATGGTTGGGACATGGATCGACTGAGAGACCTTGTTGGTGGAACTCTAGCCTACGAAATTGTATCCCAGGTTGGCACTCGAAGAAGGGGAAACGATCTACTGATTTGGA…

## Sheet: Supplementary Table 6
Supplementary Table 6 Transcript levels of four linalool synthase genes in 20 cultivars
Cultivars number	Relative expression level of linalool synthase gene
	OfTPS1	p value	OfTPS5	p value	OfTPS6	p value	OfTPS7	p value
20	2.46±1.42	-	0.74±0.17	-	1.16±0.1	-	113.43±22.27	-
19	4.3±2.19	0.9952	0±0	>0.9999	1.22±0.2	0.1112	90.01±28.77	0.999
18	0.28±0.1	0.9882	0.62±0.06	>0.9999	2.02±0.24	0.2832	84.71±35.26	0.9654
17	2.38±1.47	>0.9999	0.16±0.02	>0.9999	4.75±0.29	0.9998	49.6±7.62	0.0077
15	7.25±2.84	0.3565	0.44±0.08	>0.9999	2.5±0.17	0.0124	33.54±6.05	0.0002
15	0.61±0.24	0.9952	0.13±0.02	>0.9999	2.81±0.35	0.9996	21.28±0.41	<0.0001
14	0.99±0.19	0.9991	0.22±0.01	>0.9999	0.44±0.01	0.0019	12.03±1.05	<0.0001
13	2.67±1.24	0.9999	0.05±0	>0.9999	0.96±0.03	0.1829	13.26±2.38	<0.0001
12	0.62±0.44	0.9952	0.23±0.05	>0.9999	1.24±0.16	0.3334	10.97±1.23	<0.0001
11	3.35±0.9	0.9995	0.58±0.07	>0.9999	0.2±0.01	0.2054	10.69±1.33	<0.0001
10	1.1±0.49	0.9991	0.33±0.21	>0.9999	1.67±0.31	0.8693	9.76±3.39	<0.0001
9	0.09±0.03	0.3184	0.17±0.16	>0.9999	0.99±0.1	0.9993	5.13±2.7	<0.0001
8	2.89±1.96	0.9997	0.38±0.01	>0.9999	7.4±0.44	0.9993	5.57±0.71	<0.0001
7	0.91±0.28	0.999	0.75±0.02	0.0371	2.79±0.43	<0.0001	7.33±2.04	<0.0001
6	6.37±2.3	0.9781	0.6±0.03	>0.9999	1.03±0.27	0.9899	8.37±1.69	<0.0001
5	0.75±0.32	0.9959	0±0	>0.9999	0±0	0.509	0.79±0.19	<0.0001
4	1.03±0.5	0.999	0.07±0.01	>0.9999	0.33±0.02	0.9999	1.29±0.27	<0.0001
3	2.39±1.01	>0.9999	0±0	>0.9999	1.01±0.28	0.0023	3.67±2.08	<0.0001
2	1.01±0.68	0.995	0.47±0.03	>0.9999	2.2±0.34	0.9995	3.5±0.35	<0.0001
1	5.13±3.69	0.9454	0.13±0.02	>0.9999	1.16±0.51	0.9993	2.66±0.35	<0.0001
Note:1: Chenghongdangui, 2: Zhuangyuanhong, 3: Xiangshandangui, 4: Zhushagui, 5: Hongyanningxiang, 6: Jiaorong, 7: Liuyeyingui, 8: Huangchuanjingui, 9: Lianzidangui, 10: Fujianhong, 11: Jinqiuzao, 12: Guizhousijigui, 13: Ruanyejingui, 14: Ziyue, 15: Suiyin, 16: Fudingzhu, 17: Dayehuang, 18: Danzhuang, 19: Mjieyingui, 20: Boyeyingui

## Sheet: Supplementary Table 7
Supplementary Table 7 FPKM values of terpenoid synthesis related genes in the MEP and MVA pathways
MEP	S1	S2	S3	S4	MVA	S1	S2	S3	S4
OfDXS1	843.2	2417.44	1982.46	114.89	HMGS1	669.27	14.54	17.75	951.65
OfDXS2	42.94	59.71	67.65	43.74	HMGS2	17.92	1.07	0.9	21.33
OfDXS3	16.34	29.76	23.77	6.37	HMGS3	39.21	34.88	27.77	32.48
OfDXS4	14.29	11.71	10.63	15.36	HMGS4	80.65	21.35	16.28	112.11
OfDXS5	280.85	507.85	404.92	121.38	PMK1	26.45	47.62	43.52	15.08
OfDXR1	30.1	57.55	57.29	25.33	PMK2	7.76	15.36	13.98	4.79
OfDXR2	34.85	114.6	131.71	11.28	IDI1	25.29	9.48	9.15	24.73
OfMCTS1	4.26	4.22	3.55	4.15	IDI2	264.25	160.52	169.41	291.61
OfMCTS2	25.97	35.73	32.46	18.81	HMGR 1	82.63	20.82	15.3	75.98
OfCMK	5.17	6.06	6.13	4.3	HMGR 2	6.73	4.54	4.46	8.26
OfHDR1	13.65	12.24	11.14	10.42	HMGR 3	9.26	4.33	3.88	11.97
OfHDR2	16.91	27.41	24.23	9.79	HMGR 4	1.96	1.79	1.74	2.31
OfIDI1	25.29	9.48	9.15	24.73	HMGR 5	28.39	15.89	10.84	22.61
OfIDI2	264.25	160.52	169.41	291.61	HMGR 6	174.2	76.73	62.81	270.69
OfGPPS1	223.77	1200.65	1336.98	10.82	FPPS4	1.16	1.16	1.01	0.79
OfGPPS2	5.27	7.4	8.89	4.89	FPPS6	1.3	0.87	0.85	1.68
OfGPPS3	64.6	0.12	0.05	87.08	FPPS8	29.16	46.63	27.86	10.47
OfGPPS4	14.4	26.7	28.43	9.21	FPPS9	2.87	6.94	5.05	0.53
OfGPPS5	746.95	2653.31	2546.55	112.73	OfTPS20	3.17	0.4	0.34	2.04
OfTPS13	0	0	0	0	OfTPS10	0.23	0.08	0.06	0
OfTPS18	0.09	0.01	0.03	0.03	OfTPS9	2.02	0	0	1.12
OfTPS19	127.61	1.29	2.61	158.97	OfTPS11	0.76	0.14	0.14	0.06
OfTPS7	386.38	1411.06	1411.96	5.2	OfTPS28	29.8	0.18	0.43	33.2
OfTPS8	65.78	0	0.06	39.25	OfTPS14	0.04	0.01	0	0
OfTPS6	562.81	0.01	0.18	359.42	OfTPS15	0.12	0.17	0.11	0
OfTPS1	0.16	0.01	0.04	0.02	OfTPS16	1.6	0.02	0.01	0.72
OfTPS21	86.84	113.53	84.7	64.75	OfTPS17	1.6	0.02	0.01	0.72
OfTPS3	0.45	0.52	0.31	0	OfTPS27	0.37	0.01	0.07	0.12
OfTPS25	0.01	0	0	0.02	-	-	-	-	-
OfTPS26	11.39	0.09	0.05	7.01	-	-	-	-	-
OfTPS29	0.09	0.05	0.11	0.05	-	-	-	-	-
OfTPS30	0.07	0.02	0.04	0.05	-	-	-	-	-

## Sheet: Supplementary Table 8
Supplementary Table 8 Contents of linalool and its oxides of O. fragrans flowers in 20 cultivars
Cultivars number	Content of key terpenoids（ug/gFW）
	Linalool	cis-Linalol oxide	trans-Linalool	trans- linalool oxide	cis- linalool oxide
		(Furanoid)	oxide (Furanoid)	（Pyranoid）	（Pyranoid）
20	428.38±30.61	66.23±1.4	2.31±0.14	1.49±0.08	5.93±0.36
19	404.02±12.17	415.71±5.62	6.16±0.2	2.93±0.21	17.74±1.49
18	334.03±8.97	318.96±20.82	11.57±0.47	13.46±0.61	41.34±1.42
17	332.83±36.54	123.42±19.04	0.9±0.08	0.39±0.06	2.46±0.39
16	312.51±31.98	341.62±34.27	2.9±0.25	0.89±0.03	9.17±1.16
15	276.47±14.26	833.16±33.88	9.09±0.26	12.71±0.51	33.48±1.48
14	162.91±14.99	107.36±6.7	1.4±0.15	1.01±0.09	3.47±0.32
13	91.98±3.76	118.82±5.37	1.05±0.3	0.33±0.01	1.71±0.12
12	91.86±1.82	94.59±4.59	16.12±7.47	0.3±0.04	1.32±0.09
11	86.91±10.42	140.92±16.53	0.72±0.13	0±0	0±0
10	85.67±16.48	325.77±50.68	1.08±0.18	0.83±0.17	2.56±0.48
9	83.83±2.42	73.46±2.81	0.66±0.03	0.4±0.02	1.64±0.08
8	76.24±2.15	75.29±4.95	0.57±0.04	0.41±0.03	2.49±0.17
7	67.9±21.11	458.97±91.44	3.34±0.75	2.92±0.49	13.96±2.16
6	56.95±3.27	685.29±35.73	1.01±0.65	0±0	0±0
5	51.86±2.94	54.73±3.56	39.42±17.72	0±0	1.59±0.27
4	33.04±1.08	53.37±1.54	0.55±0.09	0.46±0.03	2.27±0.11
3	13.06±4.61	73.59±20.78	1.13±0.23	2±0.42	5.23±1.05
2	15.33±0.74	12.73±0.8	0.49±0.05	0.22±0.02	1.21±0.13
1	2.12±0.15	332.93±15.65	0.51±0.03	0±0	0±0
Note:1: Chenghongdangui, 2: Zhuangyuanhong, 3: Xiangshandangui, 4: Zhushagui, 5: Hongyanningxiang, 6: Jiaorong, 7: Liuyeyingui, 8: Huangchuanjingui, 9: Lianzidangui, 10: Fujianhong, 11: Jinqiuzao, 12: Guizhousijigui, 13: Ruanyejingui, 14: Ziyue, 15: Suiyin, 16: Fudingzhu, 17: Dayehuang, 18: Danzhuang, 19: Mjieyingui, 20: Boyeyingui

## Sheet: Supplementary Table 9
Supplementary Data Table 9. The correlation between transcript levels of the OfTPSs and the contents of Linalool.
Genes	Linalool
OfTPS1	0.91
OfTPS6	0.77
OfTPS7	0.94

## Sheet: Supplementary Table 10 
Supplementary Table 10 Interaction factors obtained from OfTPS7 through yeast single hybrid screening library
Gene ID	Gene name	Functional annotation
AD-1	rna-Ofr00225.1	K09264 MADS-box transcription factor, plant | (RefSeq) developmental protein SEPALLATA 1 (A)
AD-2	rna-Ofr00840.1	K23947 2-oxoglutarate-dependent dioxygenase [EC:1.14.11.-] | (RefSeq) 2-oxoglutarate-dependent dioxygenase DAO-like (A)
AD-3	rna-Ofr01197.1	K15777 4,5-DOPA dioxygenase extradiol [EC:1.13.11.-] | (RefSeq) extradiol ring-cleavage dioxygenase-like (A)
AD-4	rna-Ofr01429.1	K20623 typhasterol/6-deoxotyphasterol 2alpha-hydroxylase | (RefSeq) cytochrome P450 71A1-like (A)
AD-5	rna-Ofr03090.1	K17893 ubiquinol oxidase [EC:1.10.3.11] | (RefSeq) ubiquinol oxidase 4, chloroplastic/chromoplastic isoform X1 (A)
AD-6	rna-Ofr04012.1	K01823 isopentenyl-diphosphate Delta-isomerase [EC:5.3.3.2] | (RefSeq) isopentenyl-diphosphate Delta-isomerase I-like (A)
AD-7	rna-Ofr05485.1	K09872 aquaporin PIP | (RefSeq) aquaporin PIP1-1-like (A)
AD-8	rna-Ofr06711.1	no KO assigned | (RefSeq) plastid division protein PDV2-like (A)
AD-9	rna-Ofr10183.1	K07252 dolichyldiphosphatase [EC:3.6.1.43] | (RefSeq) lipid phosphate phosphatase gamma-like (A)
AD-10	rna-Ofr17654.1	K13424 WRKY transcription factor 33 | (RefSeq) probable WRKY transcription factor 26 (A)
AD-11	rna-Ofr12108.1	K15151 mediator of RNA polymerase II transcription subunit 10 | (RefSeq) mediator of RNA polymerase II transcription subunit 10b-like (A)
AD-12	rna-Ofr13079.3	K20623 typhasterol/6-deoxotyphasterol 2alpha-hydroxylase | (RefSeq) cytochrome P450 71A1-like (A)
AD-13	rna-Ofr14219.1	K20529 zinc finger ZAT11-like
AD-14	rna-Ofr16130.1	K09872 aquaporin PIP | (RefSeq) aquaporin PIP1-1 (A)
AD-15	rna-Ofr16849.1	no KO assigned | (RefSeq) uncharacterized protein LOC111393682 isoform X1 (A)
AD-16	rna-Ofr20171.1	K05933 aminocyclopropanecarboxylate oxidase [EC:1.14.17.4] | (RefSeq) 1-aminocyclopropane-1-carboxylate oxidase-like (A)
AD-17	rna-Ofr21311.1	K07936 GTP-binding nuclear protein Ran | (RefSeq) GTP-binding nuclear protein Ran-3 (A)
AD-18	rna-Ofr21318.1	K047851 AP2-EREBP; DNA-binding transcription factor activity
AD-19	rna-Ofr22647.1	K05933 aminocyclopropanecarboxylate oxidase [EC:1.14.17.4] | (RefSeq) 1-aminocyclopropane-1-carboxylate oxidase-like (A)
AD-20	rna-Ofr24076.2	no KO assigned | (RefSeq) plastoglobulin-1, chloroplastic (A)
AD-21	rna-Ofr24400.1	K07936 GTP-binding nuclear protein Ran | (RefSeq) GTP-binding nuclear protein Ran-3 (A)
AD-22	rna-Ofr24409.2	K01475 ERF113;DNA-binding transcription factor activity
AD-23	rna-Ofr25858.1	K02872 large subunit ribosomal protein L13Ae | (RefSeq) 60S ribosomal protein L13a-4 (A)
AD-24	rna-Ofr25863.1	K10949 ER lumen protein retaining receptor | (RefSeq) ER lumen protein-retaining receptor (A)
AD-25	rna-Ofr27988.1	K00939 adenylate kinase [EC:2.7.4.3] | (RefSeq) adenylate kinase, chloroplastic isoform X1 (A)
AD-26	rna-Ofr28670.1	K01807 ribose 5-phosphate isomerase A [EC:5.3.1.6] | (RefSeq) probable ribose-5-phosphate isomerase 3, chloroplastic (A)
AD-27	rna-Ofr29277.1	no KO assigned | (RefSeq) uncharacterized protein LOC105163078 (A)
AD-28	rna-Ofr30450.1	K10949 ER lumen protein retaining receptor | (RefSeq) ER lumen protein-retaining receptor (A)
AD-29	rna-Ofr33028.1	no KO assigned | (RefSeq) cinnamoyl-CoA reductase 1-like isoform X2 (A)
AD-30	rna-Ofr35252.1	K22013 magnesium dechelatase [EC:4.99.1.10] | (RefSeq) protein STAY-GREEN, chloroplastic-like (A)
AD-31	rna-Ofr35490.1	K01823 isopentenyl-diphosphate Delta-isomerase [EC:5.3.3.2] | (RefSeq) isopentenyl-diphosphate Delta-isomerase I (A)
AD-32	rna-Ofr36935.1	K01807 ribose 5-phosphate isomerase A [EC:5.3.1.6] | (RefSeq) probable ribose-5-phosphate isomerase 3, chloroplastic (A)

[truncated: 2 more sheets: Supplemental Table 11, Supplementary Table12]
